# Supplementary material for: Estimation of Lifetime QALYs Based on Lifestyle Behaviors
Source: Int J Environ Res Public Health. 2021 Sep 22;18(19):9970. doi: 10.3390/ijerph18199970 (PMC8508078; doi:10.3390/ijerph18199970)
Supplement: Supplementary file 1 [file ijerph-18-09970-s001.zip]

Archive with 1 entries (1 files):
- ijerph-1348265-supplementary.pdf
